# Supplementary material for: Reliability and validity of the Sinhala version of the physical activity questionnaire for older children (PAQ-C)
Source: PLoS One. 2026 Mar 23;21(3):e0343709. doi: 10.1371/journal.pone.0343709 (PMC13008094; doi:10.1371/journal.pone.0343709)
Supplement: S2 File — Dataset used for statistical analysis. (XLSX) [file pone.0343709.s002.xlsx]

## Sheet: Sheet1
Age	Gender	Height	Weight	Q1	Q2	Q3	Q4	Q5	Q6	Q7	Q8	Q9	Total
10	F	123.5	21.9	1.3	4	3	4	3	3	3	2	3	2.92
10	M	130	25	2.2	5	3	5	4	2	3	3	3.2	3.38
10	F	135	25.6	1.4	5	1	3	3	3	3	2	2.1	2.61
10	F	130.5	33.8	2.3	4	5	4	2	4	1	1	2.7	2.89
10	M	142	40.6	2.1	5	3	3	2	5	3	4	3.1	3.36
10	M	133.5	22.9	1.1	4	4	4	2	3	3	5	3.5	3.29
10	M	124	26.4	1.7	5	4	1	3	3	3	3	1.5	2.8
10	M	130.5	26.2	1.3	1	2	3	3	5	3	2	2.4	2.52
10	M	131.5	26	1.2	5	3	3	3	3	5	3	2.5	3.19
10	M	125.5	21.3	1	5	3	3	4	3	5	2	2.3	3.14
10	F	142	36.2	1.6	4	3	3	3	3	3	2	3	2.84
10	F	135	25.5	1.2	4	3	4	3	2	3	2	2	2.69
10	F	130	25.8	1.1	5	3	3	3	1	3	2	1.5	2.51
10	M	136	27.7	1.3	4	4	4	1	3	4	5	3.4	3.3
10	M	121.5	20.1	1.1	4	1	3	3	3	3	1	2.4	2.39
10	M	125.5	23.7	1	4	4	4	2	3	3	5	3.2	3.24
10	M	136.5	30	1.6	5	4	3	3	3	3	3	2	3.07
10	F	141	30.9	1	5	1	1	2	1	1	1	1.5	1.61
10	M	122.5	23.9	1.6	5	4	2	2	3	4	3	1.5	2.9
10	F	130.5	21.4	2.3	5	2	2	3	3	3	5	2.6	3.1
10	M	126	21.1	1.56	5	3	5	4	2	3	1	2.2	2.97
10	M	132.5	25.3	1.8	4	4	4	4	3	4	5	2.8	3.62
10	F	131	29.3	1.7	5	1	3	5	2	3	2	2.7	2.82
10	M	130	23.4	2	5	3	5	1	2	4	4	2.4	3.16
10	F	125.5	21.5	1.1	5	1	5	2	4	4	5	2.9	3.33
10	M	128.5	22.9	1.3	5	4	3	3	3	3	2	2.4	2.97
10	F	127	22.3	1.2	5	1	1	2	2	2	2	1.6	1.98
10	M	131	25.2	1	5	1	3	5	2	3	2	2.2	2.69
10	F	147.5	37.1	1.3	5	4	4	1	1	1	3	1.6	2.43
10	M	129	25	1.5	5	3	3	3	5	4	2	3.1	3.29
10	M	122.5	18.8	1.1	5	1	4	4	3	5	4	3.1	6.69
10	M	135	24.2	2	4	4	2	5	1	1	2	3.1	2.68
10	M	130	21.6	1.6	5	1	4	2	1	4	5	2.7	2.92
10	M	138	26.9	1.2	5	5	5	5	3	5	4	2.7	3.99
10	F	124	21.3	1	3	1	1	5	3	3	3	2.4	2.49
10	F	140	27.7	1.4	3	1	5	4	4	3	4	2.5	3.1
10	M	127	25.8	1.3	5	5	4	2	5	5	5	5	4.14
10	M	137	47.9	1.4	5	2	2	4	3	4	1	2.7	2.79
10	F	132	24.5	1.1	3	1	5	4	4	3	4	2.7	3.09
10	M	135	29.2	1.2	5	1	4	4	3	5	5	3	3.47
10	M	129	24.3	3	4	1	3	5	5	4	2	3.1	3.34
10	M	143.5	28.8	2.2	5	5	5	5	5	5	4	4.5	4.52
10	M	132	31.7	1.5	5	5	5	1	3	5	4	3.8	3.7
10	M	138	23.8	1.3	5	5	4	2	5	5	5	4.7	4.11
10	F	128.5	21.3	1	1	3	5	1	2	3	3	1.5	2.28
10	F	129	23	1.3	3	3	5	1	4	3	2	5	3.03
10	M	129	26.7	2	5	4	5	3	3	5	4	3.5	3.83
10	M	139	41.5	2.9	5	4	5	3	2	4	4	3.5	3.71
10	F	123	21.3	1.2	4	2	3	3	4	3	4	3.1	3.03
10	M	131.5	27.6	1.9	5	5	2	5	3	4	3	3.4	3.59
10	M	119	19.9	2.6	5	3	4	5	5	5	3	3.4	4
10	M	131	27.6	1.8	5	3	3	4	5	5	4	2.5	3.7
10	M	130.5	27	1.8	5	5	5	5	5	5	4	4.5	4.48
10	M	124	21.8	3	5	1	4	3	3	3	5	3.5	3.39
10	F	132.5	24.4	1.2	5	4	5	4	2	3	2	2.2	3.16
10	F	132.5	26.1	1.6	4	3	4	5	5	1	3	2.8	3.27
10	M	149.5	30.8	1.4	5	3	3	3	5	4	2	3.7	3.34
10	F	131	22.9	1.4	5	1	1	3	5	5	1	1.7	2.68
10	M	128.5	23.4	1.9	5	4	5	5	1	4	2	2.5	3.38
9	M	134	25.7	1.2	5	3	2	1	1	2	3	2.7	2.32
9	M	124	22.6	1.1	4	5	4	5	2	3	4	2.4	3.39
9	M	122.5	23.7	1.2	3	1	3	5	5	5	5	3.85	3.56
9	F	118	24.9	1.5	4	4	3	5	5	5	2	2.8	3.59
9	F	134	33.1	2.1	4	5	5	5	5	5	5	3.1	4.36
9	F	134	36.9	1.3	5	5	1	2	5	5	5	4.1	3.71
9	F	134.5	31.4	1.6	4	3	4	5	3	5	5	3	3.73
9	M	135	30.3	1	5	3	4	1	3	5	5	3.1	3.34
9	M	118	20.4	1.3	4	5	4	1	2	3	5	3.1	3.16
9	M	134	27.7	1.2	5	4	1	4	4	5	2	2.4	3.18
9	M	143	42.8	1.2	5	3	5	4	2	3	5	2.7	3.43
9	M	125	21.4	1.2	5	2	1	3	4	5	4	2	3.02
9	F	123	25	1.3	4	5	2	5	5	5	5	3.4	3.97
9	F	123	20.7	1.6	4	4	3	5	5	5	2	3.2	3.64
9	F	112	22.8	1.3	4	5	2	5	4	5	5	2.7	3.78
9	F	134	23.5	1.1	4	5	1	3	5	5	5	4.1	3.69
9	M	128	21.3	1.1	5	3	4	1	3	3	2	2.4	2.72
9	M	130	34.4	1.2	3	5	1	1	2	5	1	1.5	2.3
9	M	137	38.8	1.4	5	5	3	5	4	2	4	2.5	3.54
9	M	125	23	1.3	5	4	1	5	5	5	2	2.5	3.42
9	M	129.5	27.6	2.1	5	5	3	5	4	4	3	2.7	3.76
9	M	118	19.9	1	5	5	5	5	5	5	2.1	4.1	4.13
9	M	126	23.4	1	5	1	5	5	5	4	3.4	4	3.71
9	M	131	26.2	3	4	1	2	3	5	4	4.2	4.1	3.37
9	M	142	28.1	5	1	3	4	5	5	4	4	3.7	3.86
9	M	139	32.4	3	1	2	5	5	5	5	3.7	3.8	3.72
9	M	135.5	29.3	3	1	1	2	5	5	3	2.8	2.7	2.83
9	M	115	19.9	3	4	1	3	3	1	3	2.8	2.8	2.62
9	M	121	23.8	3	1	1	5	5	3	3	2.8	3.1	2.99
9	M	118	19	3	1	1	1	2	4	2	1.8	1.8	1.96
9	F	130	25.3	3	1	1	1	2	3	2	1.4	2	1.82
9	M	127.5	24.3	3	1	3	4	5	5	5	4	4.1	3.79
9	M	122	21.9	3	1	1	1	1	2	1	1.28	1.6	1.43
9	M	131	27.4	1	5	5	5	5	5	5	4	4.2	4.36
9	M	130	24.1	3	4	1	5	3	1	2	2.8	2.9	2.74
9	F	126	21.9	3	1	1	2	2	3	2	1.57	2.1	1.96
11	F	136	31.9	5	1	1	5	4	3	3	3	2.7	3.08
11	M	144	31.6	3	5	4	1	5	1	1	2.1	2	2.68
11	F	148	37.9	3	3	2	2	3	5	2	3.28	2.7	2.89
11	M	149	38	3	3	5	5	1	5	3	3.7	3.1	3.53
11	M	140	43.5	1	5	1	5	4	4	4	3	3.2	3.36
11	M	144.5	29.9	2	1	3	1	2	3	1	1.14	1.7	1.76
11	M	126	23.2	3	4	1	3	5	3	1	2.8	2.6	2.82
10	F	134	24.6	3	3	2	2	3	4	2	2.58	2.5	2.68
11	F	148	56	5	3	3	2	4	5	3	3.2	2.1	3.37
11	F	131.5	24.4	3	3	2	2	3	5	2	3	2.3	2.81
11	M	145	39.8	3	3	3	2	1	2	1	2.8	2	2.2
11	M	147	38.7	3	5	5	2	4	5	4	3.4	3	3.82
11	M	132	29.4	4	4	3	4	5	4	4	3	3.2	3.8
11	M	142	34.9	5	5	5	4	2	5	4	2.8	2.7	3.94
12	M	135	24.2	5	5	3	3	1	4	2	2.42	2.1	3.06
11	M	147	45.9	4	4	3	2	4	1	1	2.9	3.6	2.83
11	M	133	26.8	4	4	3	5	5	3	5	4	3.7	4.08
10	F	137	25.4	5	1	1	3	4	4	3	2.7	3	2.97
11	F	129	19.3	5	3	3	1	3	3	5	2.57	3.1	3.19
11	F	148	24.6	3	3	2	2	4	5	3	3.14	2.8	3.1
11	F	135	31.3	3	3	2	2	4	5	2	2.28	3.2	2.94
11	M	131	24.1	3	5	4	3	4	4	4	3.2	3.5	3.74
11	M	136	26.8	4	4	3	4	4	5	5	4.7	4.8	4.28
11	M	139.5	40.4	5	2	3	1	1	3	1	2.14	1.8	2.22
10	M	141	35.8	3	1	4	1	2	1	1	2	1.8	1.87
10	M	129	22.2	2.9	1	5	3	3	4	3	4	2.4	3.14
9	M	146	37.4	2.3	2	3	5	5	5	5	4	3.5	3.87
10	M	142.5	37	1.3	1	3	2	1	5	3	5	3.7	2.78
10	M	136.5	24.4	2.2	3	5	3	4	5	5	5	3.8	4
10	M	148	33.9	2.1	1	3	1	3	3	4	5	4.1	2.91
10	F	128	17.4	1.9	1	2	1	1	3	4	3	2.1	2.11
10	M	136	22	1.9	1	5	1	2	3	3	2	3.2	2.46
10	M	140	27.3	3.2	1	5	3	3	5	5	5	5	3.91
10	M	136	26.1	1.3	1	3	2	1	3	5	2	1	2.14
10	F	128.5	25.9	1.3	1	2	2	1	1	5	5	2.8	2.34
10	F	128.5	22	3.5	1	2	1	2	2	3	3	2.4	2.21
10	M	129	21.4	1.4	1	5	3	3	4	3	3	2.8	2.91
10	M	140.5	31.9	2.2	1	3	3	5	4	3	5	2.4	3.18
10	M	137	25.2	1.7	1	1	2	1	2	4	4	2.8	2.17
10	M	136	23.4	2.4	3	5	3	4	5	5	5	3.1	3.94
10	M	148	39.5	2.1	1	4	3	5	5	5	5	3.2	3.7
10	F	136	39.8	1.7	1	1	1	2	1	5	1	1.8	1.72
10	M	122	22.2	1.7	1	5	1	2	3	3	2	2.8	2.39
10	M	129	21	1.7	1	4	3	2	5	3	1	2.8	2.61
10	M	136	22.5	1.3	1	1	2	1	2	4	2	1.1	1.71
9	F	133.5	21.3	3	2	1	3	3	5	4	4	2.2	3.02
10	F	136	23	2.4	3	3	2	5	3	4	4	1.5	3.1
10	F	134	21.1	1.4	1	3	3	2	3	5	5	1.5	2.77
10	M	129	23.1	1.8	1	3	3	5	3	2	5	2.7	2.94
9	M	136.5	27.2	2.1	5	5	4	3	4	4	4	3.2	3.81
10	M	140	36	2	1	5	3	5	5	4	3	3.4	3.49
10	M	137.5	27.7	2.5	1	5	3	4	4	3	4	1.2	3.08
9	M	134	25.2	1.1	1	1	1	1	1	1	1	1.8	1.1
10	F	138.5	29.6	1.5	1	1	1	1	2	4	2	2.8	1.81
10	M	152	34.4	3.5	1	5	3	5	5	5	5	3	3.94
10	M	134	23.8	1.8	1	2	2	1	1	3	3	2.5	1.92
10	M	136	26.8	2.2	1	1	1	2	3	4	2	3	2.13
10	F	147	38.2	1.8	1	1	1	2	2	2	1	1.1	1.43
10	F	147.5	26	1.7	1	1	1	2	2	3	1	1.8	1.61
10	F	134	22.6	1.1	1	1	1	3	3	4	1	1.8	1.88
9	M	147	43.8	1.2	1	3	4	5	4	3	5	3.7	3.32
9	M	127	20.1	1.7	3	3	3	5	4	5	5	2.4	3.57
9	M	136	23.6	1.6	1	1	3	5	4	3	3	2.2	2.64
9	M	130	26.7	1.1	1	1	3	5	3	5	2	2.4	2.61
10	M	139	27.8	1.1	2	1	3	2	4	1	1	2	1.9
10	M	131	26	2.7	2	1	5	5	4	3	5	2.7	3.38
10	F	136	25.3	1.2	1	1	2	3	5	3	4	3.5	2.63
9	F	123	19.8	1.6	4	4	2	5	4	3	3	3.5	3.34
9	F	132	21.6	1.2	1	1	1	2	4	5	3	2.5	2.3
10	F	145.5	33.6	1.3	5	5	1	3	2	3	2	2	2.7
10	M	137	26.1	1.3	1	4	4	3	1	3	2	3.4	2.52
9	M	125	20.2	1.6	1	1	3	5	4	4	5	3	3.07
10	M	135	22.4	1.7	2	1	1	2	4	1	1	2.1	1.76
9	M	133	38.6	1.2	3	1	1	2	3	3	2	2	2.02
9	M	139	30.2	1.2	1	1	2	3	3	1	5	4	2.36
9	M	135.6	26.3	2.1	3	4	3	4	5	5	2	4	3.57
10	M	131	24.4	1	1	1	1	2	2	3	2	2.4	1.71
10	F	143.5	49.3	1.6	4	3	2	2	3	3	2	2.8	2.6
10	F	139	27.2	1.2	4	1	3	5	5	5	3	2.4	3.29
10	F	142	32.2	1.3	1	1	1	3	2	4	3	1.8	2.01
9	M	138	27.6	1.7	1	1	1	2	1	2	3	2.7	1.71
9	M	134.5	24	3.2	5	1	3	4	4	4	5	2.7	3.54
10	M	127	19.8	2.2	4	3	3	3	2	5	4	3	3.24
10	M	145.5	44.5	1.2	2	1	3	2	3	3	2	2	2.13
10	M	149.5	37.3	1.8	1	5	3	1	5	1	1	2.4	2.36
10	M	147.5	38.1	1.2	3	2	4	3	4	4	3	2.2	2.93
10	M	143.5	29	1.4	3	4	3	5	5	5	3	4	3.71
10	M	145.5	31.2	1.2	1	4	4	3	3	4	2	2.8	2.78
10	F	144	36.8	1.5	1	1	1	2	3	3	2	2.8	1.92
9	F	145	30	1.9	4	3	3	2	5	5	3	2.8	3.3
10	F	140	27.7	1.6	2	1	3	3	3	4	3	3	2.62
10	F	144.5	38	1.5	3	1	3	2	3	1	2	2.7	2.13
11	F	132	27.9	1.3	2	1	2	2	3	2	2	2.7	2
11	F	131	29.1	1.9	3	3	3	1	1	3	1	3.1	2.22
11	M	143	27.7	1.3	4	3	3	1	2	3	2	2.7	2.44
11	M	137	31.2	1.4	2	1	3	2	2	2	1	3.1	1.94
11	M	152	53.5	1.1	1	3	1	1	3	1	1	3.4	1.72
11	M	142	35.2	3.9	3	4	3	2	5	5	5	3.5	3.82
11	M	140	31.9	1.1	3	3	3	2	3	3	3	3.1	2.69
11	F	149	42.3	1.4	2	1	2	2	3	2	2	2.8	2.02
11	F	145	45.1	1.5	3	1	1	5	1	3	5	2.4	2.54
11	F	134	32.3	1.8	2	5	3	3	5	5	4	3	3.53
11	M	157	52.9	1.1	1	3	1	1	3	1	1	3.1	1.69
10	M	152	50.7	1.3	2	3	3	3	3	4	5	3.8	3.12
11	M	134	28.3	1.7	2	3	3	3	3	5	5	2.5	3.13
11	M	135	29.8	1.5	5	3	2	5	5	1	5	2.4	3.32
11	M	144	34.9	1.7	3	3	3	3	3	3	2	2.7	2.71
11	F	141	36.2	1.3	2	1	2	2	3	1	2	3	1.92
11	F	135	27.9	2.6	3	3	3	4	5	5	1	3	3.29
11	F	133	32.5	1.1	2	3	1	1	1	2	3	2.4	1.83
11	F	142	26	1	2	1	3	2	2	5	3	3.1	2.46
11	M	140	28.4	1.6	3	3	1	3	4	3	3	2.4	2.67
11	M	132	28.8	1.1	4	3	1	3	2	3	1	3	2.34
11	M	144	36.9	1.6	2	3	3	2	1	2	5	2.4	2.44
11	M	143	29.3	1.2	3	3	3	2	3	3	3	2.5	2.63
11	M	139	31.1	1.7	3	3	3	2	4	4	3	3.2	2.99
11	M	143	41.5	2.5	1	5	5	5	4	5	5	3.5	4
11	M	166	63	1.5	3	4	1	3	3	4	1	2.9	2.6
11	M	138	27.4	1.3	5	5	5	3	5	2	2	1.5	3.31
11	M	136.5	22.3	1.3	2	5	1	3	2	1	1	1.1	1.93
10	F	128	25.1	1	2	1	1	1	2	2	1	1.7	1.41
11	F	131	25.6	1.2	4	3	1	5	4	3	3	2.5	2.97
11	F	133	24.9	1.2	5	5	1	1	3	4	2	2.8	2.78
11	M	136	27.6	1.8	1	2	3	3	4	5	2	3	2.76
11	M	126	22.6	1.6	4	3	4	5	1	3	3	2.5	3.01
10	M	130	23.6	1.2	1	1	2	1	1	1	1	1	1.13
11	M	147	40.7	1.9	3	4	3	5	4	4	4	3	3.54
11	M	140	32.1	1.5	2	1	1	5	3	2	2	3	2.28
11	M	149	40.4	1.5	2	3	2	1	5	3	2	3.3	2.53
11	F	150	36.6	1.4	4	3	1	3	4	4	3	3.1	2.94
10	F	132	27.9	1.3	4	3	3	5	3	2	3	2.3	2.96
11	F	133	39.8	1.2	4	3	3	2	3	4	3	3	2.91
11	F	144	35	1.4	4	3	3	1	3	2	2	2.3	2.41
11	M	139	31.5	1	1	2	1	1	1	1	1	1	1.11
11	M	155	64.2	1	2	2	4	2	3	3	2	3	2.44
11	M	139	37.4	1.7	4	4	3	3	3	3	3	3.4	3.12
11	M	157.5	76.3	1.2	1	3	1	1	2	3	2	2.7	1.88
11	M	138	24.2	1.7	1	2	3	3	3	5	2	3.1	2.64
11	F	135	22.5	1.5	1	3	3	5	5	4	5	2.1	3.29
11	F	136.5	27.9	1.3	2	1	1	1	5	5	5	3	2.7
11	F	142	44.2	1.6	1	3	4	2	5	5	5	2.7	3.26
11	F	145	36.9	1.6	4	3	1	1	4	3	3	1.5	2.46
11	M	144	32.2	1.2	1	5	2	1	1	2	2	2.5	1.97
9	M	129	22.2	1.7	4	4	4	5	5	5	5	4.2	4.21
9	M	138	26	1.7	3	4	4	5	3	4	2	2.5	3.24
8	M	123	19.1	1.8	5	3	3	5	4	4	5	2.8	3.73
8	M	132	32.5	1.8	5	3	5	5	4	5	5	3.1	4.1
9	M	138	25.5	2.1	5	1	3	3	2	1	5	1.5	2.62
9	M	129.5	25.5	3.5	5	1	3	5	5	4	4	4.7	3.91
9	M	128	30.5	2.8	4	4	5	3	5	3	4	3.8	3.84
9	M	126	21.9	1.6	3	1	3	1	4	4	3	3.4	2.67
9	F	125	28.7	1.8	5	1	1	5	4	5	5	3.2	3.44
8	M	131	20.5	1.6	3	1	3	1	5	5	1	2	2.51
9	F	117	17.8	1.3	3	4	4	5	3	4	2	3.1	3.27
9	F	137	25.6	1.3	3	4	4	5	3	4	2	2.2	3.17
9	F	122	17.7	2.1	5	2	3	5	3	4	4	2.2	3.37
9	M	136.5	25.1	2.4	5	1	3	2	1	5	2	2.4	2.64
9	F	133	25.4	2.5	5	1	3	3	5	4	3	2	3.17
10	M	134	38	1.5	2	4	5	1	3	2	4	2.4	2.77
8	F	121	17.1	1.5	3	1	1	3	3	2	3	2.7	2.24
9	F	120	20.4	1.7	5	3	3	2	5	4	3	3.5	3.36
9	M	127	20.6	2.9	5	4	4	5	4	4	3	3.7	3.96
9	M	123	22.6	1.7	3	4	3	1	4	5	2	2.7	2.93
9	M	129	27.3	2.9	5	4	4	5	4	4	3	3.7	3.96
9	M	131.5	21	1.6	4	4	4	5	4	3	3	2.7	3.48
9	M	133	23.2	1.4	5	3	3	1	1	2	3	2	2.38
9	M	133	26.5	2.9	5	3	3	5	5	4	5	3	3.99
9	M	129	24	2.1	3	1	5	5	5	5	2	3.1	3.47
8	F	124	19.8	1.6	4	1	1	3	5	2	2	2.8	2.49
8	M	125	22.2	2.3	5	1	3	1	5	5	5	4.2	3.5
9	M	132	29.7	1.5	5	1	4	5	5	4	4	4.1	3.73
9	F	131.5	22.4	2.1	5	1	5	2	5	3	2	2.4	3.06
8	M	123	19.9	1.1	3	3	5	3	3	4	3	1.7	2.98
9	F	129	24.9	2.1	5	1	2	3	2	1	5	1.4	2.5
9	M	131.5	26.7	1.8	1	4	5	5	5	5	5	3.4	3.91
9	M	141	31.2	1.2	1	4	4	2	2	4	2	3.5	2.63
9	M	139	34.5	1.2	1	4	5	1	2	5	1	2.4	2.51
9	M	136	30.3	1.2	1	5	5	1	4	5	2	3	3.02
9	F	125	29.6	1.6	1	3	1	3	3	4	2	2	2.29
9	M	123	20.1	1.2	1	4	2	3	1	5	1	2.5	2.3
9	F	137.5	26.5	1.4	1	5	3	5	4	5	5	3.4	3.64
9	M	130.5	22.3	2.4	1	5	2	3	5	5	5	3	3.49
9	F	125	19.6	1.4	1	3	1	5	3	3	2	2.2	2.4
9	M	138	25.5	1.2	1	3	3	3	3	2	5	3	2.69
9	M	127.5	22.4	1.3	1	4	2	1	1	3	2	2.1	1.93
9	M	127.5	20.9	1.3	1	5	5	2	2	5	2	3	2.92
8	F	133.5	28.3	1	1	3	5	1	5	5	3	3	3
8	F	124	18.4	1	1	3	5	1	4	4	1	2.7	2.52
9	F	134.5	28.1	1.2	1	3	5	3	4	3	2	1.7	2.66
9	F	131	31.1	1.9	1	3	2	3	4	4	2	3.2	2.68
9	F	134	35	2	1	3	2	3	4	4	2	3.4	2.71
9	M	127	24.9	1.2	1	3	3	2	2	5	4	3	2.69
9	F	122	18.9	1.5	1	4	5	2	5	4	5	3	3.39
9	M	134	36.5	1.4	5	5	5	1	3	4	5	3.7	3.68
8	M	122.5	18.4	1.7	5	5	5	1	3	3	5	3.4	3.57
9	M	138	34.4	1.4	1	4	3	2	2	5	2	2.2	2.51
9	M	127.5	20.9	1.4	1	5	5	3	2	3	1	2.7	2.68
8	F	124	21.4	1	1	4	5	2	2	4	2	2.7	2.63
9	M	130.5	24.4	1.5	1	3	3	2	1	5	4	2.4	2.54
9	M	126.5	22	1.8	1	5	3	5	1	5	5	1	3.09
9	M	131.5	23.9	1.6	1	3	3	3	4	3	4	3	2.84
9	M	120	17.8	1	1	5	2	2	1	1	5	3.7	2.41
9	M	133	25.2	1.3	1	5	5	1	5	5	5	3.1	3.49
9	F	124	19.5	2	1	3	2	4	3	3	3	2	2.56
9	M	129	23.3	1	1	5	4	3	2	4	5	3.5	3.17
9	F	118.5	19	1.6	1	2	3	1	1	3	2	2	1.84
